# Supplementary material for: Dimerization and dynamics of human angiotensin-I converting enzyme revealed by cryo-EM and MD simulations
Source: eLife. 2025 Sep 24;14:RP106044. doi: 10.7554/eLife.106044 (PMC12459953; doi:10.7554/eLife.106044)
Supplement: Supplementary file 5. [file elife-106044-supp5.zip]

Archive with 2 entries (1 files):
- Supplemental File 5/
- Supplemental File 5/Supplemental File 5.txt
